# Supplementary material for: TerraClimate, a high-resolution global dataset of monthly climate and climatic water balance from 1958–2015
Source: Sci Data. 2018 Jan 9;5:170191. doi: 10.1038/sdata.2017.191 (PMC5759372; doi:10.1038/sdata.2017.191)
Supplement: Supplementary file 1 [file sdata2017191-isa1.zip]

Archive with 3 entries (3 files):
- i_Investigation.txt
- s_study_Abatzoglou.txt
- a_assay_Abatzoglou.txt
